# Supplementary material for: Developmental Cycle and Genome Analysis of “Rubidus massiliensis,” a New Vermamoeba vermiformis Pathogen
Source: Front Cell Infect Microbiol. 2016 Mar 15;6:31. doi: 10.3389/fcimb.2016.00031 (PMC4791399; doi:10.3389/fcimb.2016.00031)
Supplement: Table S1 — Distribution of cell division genes among 7 Chlamydiales members. [file Table1.XLSX]

## Sheet: Feuille1
	C. R massiliensis	P. acanthamoebae UV-7	C. Protochlamydia	S. negevensis	W. chondrophila	C. pneumoniae	C. trachomatis
chromosome partitioning protein ParA	BN1013_00400	004653557.1	YP_009013.1	YP_004670416.1	YP_003708407.1	AAF38838.1	YP_007716996.1
FtsE	BN1013_00299	YP_004651292.1, 004651879.1	YP_007189.1]	YP_004670634.1, 004671528.1	YP_003708467.1, 003709755.1	AAF73622.1, AAF73617.1	YP_007717103.1, 007717070.1
N-acetylmuramoyl-L-alanine amidase sle1	BN1013_00329	YP_004650915.1	YP_008851.1	YP_004670492.1	YP_003708504.1	AAF38863.1	YP_007717016.1
FtsW	Rubidus_00909	004651687.1	008248.1	004672094.1	YP_003709744.1	AAF38743.1	YP_007717178.1
Rod shape-determining protein RodA	BN1013_01319	004651460.1	007165.1	004670685.1	YP_003708683.1	AAF38780.1	YP_007717144.1
Ditrans,polycis-undecaprenyl-diphosphate	BN1013_00032	004653076.1	007320.1	004672544.1	YP_003708695.1	AAF38056.1	YP_007716862.1
UDP-N-acetylglucosamine 1-carboxyvinyltransferase	BN1013_00023	004650961.1	007228.1	004672568.1	YP_003708702.1	AAF38052.1	YP_007716867.1
Bifunctional enzyme MurC/Ddl	BN1013_01048	004652139.1	008246.1, 007397.1	004671412.1,004672088.1	YP_003709658.1
ftsI	BN1013_00043	004652774.1	007312.1	004670866.1	YP_003708732.1	AAF38189.1	YP_007716674.1
UDP-N-acetylmuramoyl-L-alanyl-D-glutamate—2,6-diaminopimelate	BN1013_00042	004652775.1	007313.1	004670867.1	YP_003708733.1	AAF38190.1	YP_007716673.1
Metalloprotease MmpA	BN1013_01332	004651530.1	007260.1	004670885.1	YP_003708736.1	AAF38260.1	YP_007716482.1
Ribonuclease G	BN1013_00056	004651191.1	008316.1	004672222.1	YP_003708779.1	AAF38687.1	YP_007717227.1
HTH-type transcriptional regulator YofA		004651421.1		004671995.1	YP_003708933.1
FtsH	BN1013_01570	004653174.1	007639.1	004671104.1	YP_003709058.1	AAF38646.1	YP_007717262.1
Tyrosine recombinase XerD	BN1013_01542, BN1013_00685	004651704.1	007782.1	004671488.1	YP_003709101.1	AAF38621.1	YP_007717289.1
Tyrosine recombinase XerC	BN1013_01644	004651113.1	007457.1	004672410.1	YP_003709801.1	AAF73701.1	YP_007716754.1
UDP-N-acetylmuramoyl-tripeptide—D-alanyl-D-alanine	BN1013_00905	004651691.1	008252.1	004672098.1	YP_003709657.1	AAF38747.1	YP_007717174.1
UDP-N-acetylenolpyruvoylglucosamine reductase	BN1013_00868	004651826.1	008623.1	004671767.1	YP_003709166.1	AAF38656.1	YP_007717252.1
Serine/threonine-protein kinase StkP	BN1013_01387	004653011.1	008400.1	004672374.1	YP_003709972.1	AAF73695.1	YP_007716705.1
Cell-division control histidine kinase PdhS	BN1013_00266	004651939.1, 004651172.1	008880.1,008364.1	004670546.1	YP_003709499.1	AAF73634.1	YP_007716879.1
ftsX	BN1013_00452	004653247.1			YP_003709503.1
UDP-N-acetylmuramoylalanine—D-glutamate	BN1013_00907	004651689.1	008250.1	004672096.1	YP_003709746.1	AAF38745.1	YP_007717176.1
GTP-binding protein EngB	BN1013_00013	004653566.1	007234.1	004672576.1	YP_003710054.1	AAF38801.1	YP_007717121.1
10 kDa chaperonin	BN1013_01468	004652114.1	008178.1	004672628.1,004671154.1	YP_003709700.1,YP_003710193.1	AAF38452.1	YP_007716519.1
UDP-N-acetylmuramate--L-alanine ligase	BN1013_00911				YP_003709742.1	AAF38741.1	YP_007717180.1
UDP-N-acetylglucosamine—N-acetylmuramyl	BN1013_00910	_004652138.1	008247.1	004672093.1	YP_003709743.1	AAF38742.1	YP_007717179.1
Phospho-N-acetylmuramoyl-pentapeptide-transferase	BN1013_00906	004651690.	008251.1	004672097.1	YP_003709747.1	AAF38746.1	YP_007717175.1
60 kDa chaperonin	BN1013_00899	004651668.1	008258.1	004670955.1	YP_003709752.1	AAF38748.1,AAF38865.1	YP_007717019.1, YP_007717173.1
ftsK		004653255.1	007469.1	004670925.1	YP_003709788.1
Trigger factor	BN1013_01406	004651866.1	008374.1	004672327.1	YP_003709948.1	AAF38797.1	YP_007717125.1
ftsA
Segregation and condensation protein A	BN1013_00534	004651488.1	007210.1		YP_003710016.1
Segregation and condensation protein B	BN1013_00533	004651489.1	007209.1		YP_003710017.1
Nucleoid occlusion protein	BN1013_01273	004651599.1	007076.1		YP_003710060.1	AAF37951.1	007717106.1
DNA ligase	BN1013_00491-3,BN1013_00313	004651873.1	007949.1,007950.1,008832.1
Beta-hexosaminidase	BN1013_00660	004653263.1	008824.1	004670900.1
Septum site-determining protein MinD	BN1013_00527,BN1013_01133,BN1013_00400	004653557.1,004651019.1	007253.1	004670878.1
FtsP	BN1013_00698	004652360.1
Regulatory protein SdiA	BN1013_01165
	3	3	6	9	6	12	12
